# Supplementary material for: Epithelial Ablation of Miro1/Rhot1 GTPase Augments Lung Inflammation by Cigarette Smoke
Source: Pathophysiology. 2021 Nov 26;28(4):501–12. doi: 10.3390/pathophysiology28040033 (PMC8830451; doi:10.3390/pathophysiology28040033)
Supplement: Supplementary file 1 [file pathophysiology-28-00033-s001.zip]

Archive with 1 entries (1 files):
- pathophysiology-1407035-supplementary.pdf
